# Supplementary material for: ﻿Investigating a hybrid mixed population leads to recognizing a new species of Arctostaphylos (Ericaceae)
Source: PhytoKeys. 2025 Jan 16;251:119–42. doi: 10.3897/phytokeys.251.139172 (PMC11758095; doi:10.3897/phytokeys.251.139172)
Supplement: XML Treatment for Arctostaphylos nipumu [file phytokeys.251.139172-treatment1.xml]

<!DOCTYPE tp:taxon-treatment
  PUBLIC "-//TaxonX//DTD Taxonomic Treatment Publishing DTD v0 20100105//EN" "tax-treatment-NSO.dtd">
<tp:taxon-treatment xmlns:tp="http://www.plazi.org/taxpub"><tp:treatment-meta><kwd-group><label>Taxon classification</label><kwd>
              <named-content content-type="kingdom">Plantae</named-content>
            </kwd><kwd>
              <named-content content-type="order">Ericales</named-content>
            </kwd><kwd>
              <named-content content-type="family">Ericaceae</named-content>
            </kwd></kwd-group><mixed-citation publication-type="journal"><person-group><name><surname>Abbo</surname><given-names>Tito</given-names></name><name><surname>Stickrod</surname><given-names>Morgan A.</given-names></name><name><surname>Krohn</surname><given-names>Alexander</given-names></name><name><surname>Parker</surname><given-names>V. Thomas</given-names></name><name><surname>Vasey</surname><given-names>Michael C.</given-names></name><name><surname>Waycott</surname><given-names>William</given-names></name><name><surname>Litt</surname><given-names>Amy</given-names></name></person-group><article-title>﻿Investigating a hybrid mixed population leads to recognizing a new species of <italic><tp:taxon-name><tp:taxon-name-part taxon-name-part-type="genus" reg="Arctostaphylos">Arctostaphylos</tp:taxon-name-part></tp:taxon-name></italic> (<tp:taxon-name><tp:taxon-name-part taxon-name-part-type="family">Ericaceae</tp:taxon-name-part></tp:taxon-name>)</article-title><source>PhytoKeys</source><day>16</day><month>01</month><year>2025</year><volume>251</volume><fpage>119</fpage><lpage>142</lpage><pub-id pub-id-type="doi">10.3897/phytokeys.251.139172</pub-id></mixed-citation></tp:treatment-meta><tp:nomenclature><label>﻿</label><tp:taxon-name>
            <object-id xmlns:xlink="http://www.w3.org/1999/xlink" content-type="arpha" xlink:type="simple">E5DC02C4-EA6E-594C-AC1E-F3C4FCAA175E</object-id>
            <tp:taxon-name-part taxon-name-part-type="genus" reg="Arctostaphylos">Arctostaphylos</tp:taxon-name-part>
            <tp:taxon-name-part taxon-name-part-type="species" reg="nipumu">nipumu</tp:taxon-name-part>
            <object-id xmlns:xlink="http://www.w3.org/1999/xlink" content-type="ipni" xlink:type="simple">urn:lsid:ipni.org:names:77355280-1</object-id>
          </tp:taxon-name><tp:taxon-authority>T.Abbo, M.A.Stickrod, A.Krohn, V.T.Parker, M.C.Vasey, W.Waycott &amp; A.Litt.</tp:taxon-authority><tp:taxon-status xmlns:xlink="http://www.w3.org/1999/xlink" xlink:type="simple">sp. nov.</tp:taxon-status><xref ref-type="fig" rid="F6">Figs 6</xref><xref ref-type="fig" rid="F7">, 7</xref></tp:nomenclature><tp:treatment-sec sec-type="material" id="SECID0ECHAG"><title>Type.</title><p>United States of America • California: San Luis Obispo County, Nipomo Regional Park, 200 m southwest (260°) from parking area exit onto Pomeroy Rd., Oceano 7.5’ Quad: <named-content xmlns:xlink="http://www.w3.org/1999/xlink" content-type="dwc:verbatimCoordinates" xlink:type="simple"><named-content content-type="geo-json" specific-use="{&#34;type&#34;:&#34;Point&#34;,&#34;coordinates&#34;:[-120.500500,35.032639]}" id="NCID0ELHAG" xlink:type="simple">35°01'57.5"N, 120°30'01.8"W</named-content></named-content>, ± 55 m, 114–124 m alt., 28 Dec 2023, <italic>MA Stickrod 135</italic> (<bold><italic>holotype</italic></bold>: UCR!; isotype: SFSU!). <bold><italic>Paratypes</italic></bold> (all from San Luis Obispo County, for coordinates and collection dates see Suppl. material <xref ref-type="supplementary-material" rid="S1">1</xref>): • Nipomo Regional Park, MA Stickrod 126 (UCR; SFSU) • same locality, MA Stickrod 128 (UCR; SFSU) • same locality, MA Stickrod 130 (UCR; SFSU) • same locality, MA Stickrod 131 (UCR; SFSU) • same locality, MA Stickrod 134 (UCR; SFSU) • same locality, MA Stickrod 128 (UCR; SFSU) • same locality, T Abbo 147 (UCR; CAS; MO; NY; OBI) • same locality, T Abbo 148 (UCR; DAV; UCSB) • Blacklake, Golf Ball Rd., T Abbo 149 (UCR; IRVC; SBBG; SD) • Blacklake, Black Lake Canyon Dr., T Abbo 150 (UCR) • Los Berros Ridge, Dale Ave., T Abbo 153 (UCR; OBI; RSA) • southeast of Los Berros; Summit Station Rd., T Abbo 154 (UCR; UCSB).</p></tp:treatment-sec><tp:treatment-sec sec-type="description" id="SECID0E3HAG"><title>Description.</title><p>Shrub up to 2, 3 (5) m ht. and &lt; 10 m width; often layering, rooting when branches contact soil; burl 0 but with branchlets sprouting infrequently on stems; bark (red tinged) gray and shredding, from large stems up to new growth; twigs and petioles with moderately to very dense, short, nonglandular hairs; leaves isofacial (with stomata on both surfaces), green, shiny, generally lanceolate to ovate (elliptic to rounded with mucronate tip); blade 1.4–3.2 cm length, 0.9–1.9 cm width; petiole 0.4–0.8 cm; inflorescence a raceme or few-branched panicle (generally &lt; 5-branched), nascent and mature inflorescences of similar length and thickness, 0.5 to 1.1 cm, and ca. 1 mm; bracts ± scale-like, often grading to ± leaf-like proximally, generally green, photosynthetic in summer; flowers 5-merous, urn-shaped, white to pinkish-white; fruit a multi-seeded drupe, generally reddish-orange, depressed axially; mesocarp mealy; endocarp generally rough, fused or separating into a variable number of nutlets.</p></tp:treatment-sec><tp:treatment-sec sec-type="etymology" id="SECID0EBIAG"><title>Etymology.</title><p>Based on discussions with the yak tityu tityu yak tiłhini (Northern Chumash Tribe), we selected the name <italic><tp:taxon-name><tp:taxon-name-part taxon-name-part-type="genus" reg="Arctostaphylos">Arctostaphylos</tp:taxon-name-part><tp:taxon-name-part taxon-name-part-type="species" reg="nipumu">nipumu</tp:taxon-name-part></tp:taxon-name></italic> because <tp:taxon-name><tp:taxon-name-part taxon-name-part-type="genus" reg="Arctostaphylos"/><tp:taxon-name-part taxon-name-part-type="species" reg="nipumu">nipumu</tp:taxon-name-part></tp:taxon-name> is the ytt (Northern Chumash language) word for the Nipomo Mesa region. The word <tp:taxon-name><tp:taxon-name-part taxon-name-part-type="genus" reg="Arctostaphylos"/><tp:taxon-name-part taxon-name-part-type="species" reg="nipumu">nipumu</tp:taxon-name-part></tp:taxon-name> is literally translated to English as “of the big house”, so we treat the epithet <italic><tp:taxon-name><tp:taxon-name-part taxon-name-part-type="genus" reg="Arctostaphylos"/><tp:taxon-name-part taxon-name-part-type="species" reg="nipumu">nipumu</tp:taxon-name-part></tp:taxon-name></italic> as a noun in apposition; ergo, <italic><tp:taxon-name><tp:taxon-name-part taxon-name-part-type="genus" reg="Arctostaphylos">Arctostaphylos</tp:taxon-name-part><tp:taxon-name-part taxon-name-part-type="species" reg="nipumu">nipumu</tp:taxon-name-part></tp:taxon-name></italic> is translated as “<italic><tp:taxon-name><tp:taxon-name-part taxon-name-part-type="genus" reg="Arctostaphylos">Arctostaphylos</tp:taxon-name-part></tp:taxon-name></italic> of the big house”. We recommend that <italic><tp:taxon-name><tp:taxon-name-part taxon-name-part-type="genus" reg="Arctostaphylos">A.</tp:taxon-name-part><tp:taxon-name-part taxon-name-part-type="species" reg="nipumu">nipumu</tp:taxon-name-part></tp:taxon-name></italic> be referred to by the common name <tp:taxon-name><tp:taxon-name-part taxon-name-part-type="genus" reg="Arctostaphylos"/><tp:taxon-name-part taxon-name-part-type="species" reg="nipumu">nipumu</tp:taxon-name-part></tp:taxon-name> manzanita or Nipomo Mesa manzanita; the latter regional name, Nipomo Mesa, is more well known in current usage, but the word Nipomo is an inferior Spanish transliteration of the word <tp:taxon-name><tp:taxon-name-part taxon-name-part-type="genus" reg="Arctostaphylos"/><tp:taxon-name-part taxon-name-part-type="species" reg="nipumu">nipumu</tp:taxon-name-part></tp:taxon-name>.</p></tp:treatment-sec><tp:treatment-sec sec-type="distribution" id="SECID0E4KAG"><title>Distribution.</title><p><italic><tp:taxon-name><tp:taxon-name-part taxon-name-part-type="genus" reg="Arctostaphylos">Arctostaphylos</tp:taxon-name-part><tp:taxon-name-part taxon-name-part-type="species" reg="nipumu">nipumu</tp:taxon-name-part></tp:taxon-name></italic> is one of the most narrowly distributed <italic><tp:taxon-name><tp:taxon-name-part taxon-name-part-type="genus" reg="Arctostaphylos">Arctostaphylos</tp:taxon-name-part></tp:taxon-name></italic> species, occurring exclusively on Oceano series soil (Soil Survey Staff, USDA) at 100–200 m elevation in the sandy maritime chaparral and adjacent <italic><tp:taxon-name><tp:taxon-name-part taxon-name-part-type="genus" reg="Quercus">Quercus</tp:taxon-name-part><tp:taxon-name-part taxon-name-part-type="species" reg="agrifolia">agrifolia</tp:taxon-name-part></tp:taxon-name></italic> woodlands of the Nipomo Mesa. It is the only member of the genus found in this area, and its isolated population appears to be associated with two local waterways, the Santa Maria River to the south, and Arroyo Grande Creek to the north (Fig. <xref ref-type="fig" rid="F1">1</xref>, inset). Its range is situated within a disjunction in the distribution of <italic><tp:taxon-name><tp:taxon-name-part taxon-name-part-type="genus" reg="Arctostaphylos">A.</tp:taxon-name-part><tp:taxon-name-part taxon-name-part-type="species" reg="crustacea">crustacea</tp:taxon-name-part></tp:taxon-name></italic> and just north of the northern edge of the distribution of <italic><tp:taxon-name><tp:taxon-name-part taxon-name-part-type="genus" reg="Arctostaphylos">A.</tp:taxon-name-part><tp:taxon-name-part taxon-name-part-type="species" reg="purissima">purissima</tp:taxon-name-part></tp:taxon-name></italic>. Little is known about the biogeography of <italic><tp:taxon-name><tp:taxon-name-part taxon-name-part-type="genus" reg="Arctostaphylos">Arctostaphylos</tp:taxon-name-part></tp:taxon-name></italic> species, so it is unclear what has led to this distribution pattern, which is a topic we are currently investigating.</p></tp:treatment-sec><tp:treatment-sec sec-type="notes" id="SECID0EBNAG"><title>Notes.</title><p><italic><tp:taxon-name><tp:taxon-name-part taxon-name-part-type="genus" reg="Arctostaphylos">A.</tp:taxon-name-part><tp:taxon-name-part taxon-name-part-type="species" reg="nipumu">nipumu</tp:taxon-name-part></tp:taxon-name></italic> is most reliably distinguished from the two populations of <italic><tp:taxon-name><tp:taxon-name-part taxon-name-part-type="genus" reg="Arctostaphylos">A.</tp:taxon-name-part><tp:taxon-name-part taxon-name-part-type="species" reg="rudis">rudis</tp:taxon-name-part></tp:taxon-name></italic> using its bark characteristics. <italic><tp:taxon-name><tp:taxon-name-part taxon-name-part-type="genus" reg="Arctostaphylos">A.</tp:taxon-name-part><tp:taxon-name-part taxon-name-part-type="species" reg="nipumu">nipumu</tp:taxon-name-part></tp:taxon-name></italic> has gray to reddish-gray bark that shreds in short strips generally all the way to its young branches; the young branches may become progressively redder but the outer bark remains a dull gray or brown that contrasts with the inner bark. The older stem bark of <italic><tp:taxon-name><tp:taxon-name-part taxon-name-part-type="genus" reg="Arctostaphylos">A.</tp:taxon-name-part><tp:taxon-name-part taxon-name-part-type="species" reg="rudis">rudis</tp:taxon-name-part></tp:taxon-name></italic> may appear similar to that of <italic><tp:taxon-name><tp:taxon-name-part taxon-name-part-type="genus" reg="Arctostaphylos">A.</tp:taxon-name-part><tp:taxon-name-part taxon-name-part-type="species" reg="nipumu">nipumu</tp:taxon-name-part></tp:taxon-name></italic> but often is redder and shreds in wider strips (Fig. <xref ref-type="fig" rid="F7">7</xref>), and younger branches tend to be smooth dark red or if shredding, then the outer bark does not contrast with the inner bark. Consistent with its high levels of introgression (Fig. <xref ref-type="fig" rid="F3">3</xref>), the Point Sal population of <italic><tp:taxon-name><tp:taxon-name-part taxon-name-part-type="genus" reg="Arctostaphylos">A.</tp:taxon-name-part><tp:taxon-name-part taxon-name-part-type="species" reg="rudis">rudis</tp:taxon-name-part></tp:taxon-name></italic> is highly variable. Some individuals may appear very similar to <italic><tp:taxon-name><tp:taxon-name-part taxon-name-part-type="genus" reg="Arctostaphylos">A.</tp:taxon-name-part><tp:taxon-name-part taxon-name-part-type="species" reg="nipumu">nipumu</tp:taxon-name-part></tp:taxon-name></italic> but, in addition to having the described bark difference, will be shorter and ± mounded compared to the taller, ± erect <italic><tp:taxon-name><tp:taxon-name-part taxon-name-part-type="genus" reg="Arctostaphylos">A.</tp:taxon-name-part><tp:taxon-name-part taxon-name-part-type="species" reg="nipumu">nipumu</tp:taxon-name-part></tp:taxon-name></italic>. Other individuals may be strikingly distinct from <italic><tp:taxon-name><tp:taxon-name-part taxon-name-part-type="genus" reg="Arctostaphylos">A.</tp:taxon-name-part><tp:taxon-name-part taxon-name-part-type="species" reg="nipumu">nipumu</tp:taxon-name-part></tp:taxon-name></italic> by having burls, long hairs, and/or truncate to lobed leaves resembling <italic><tp:taxon-name><tp:taxon-name-part taxon-name-part-type="genus" reg="Arctostaphylos">A.</tp:taxon-name-part><tp:taxon-name-part taxon-name-part-type="species" reg="crustacea">crustacea</tp:taxon-name-part></tp:taxon-name></italic>, whereas <italic><tp:taxon-name><tp:taxon-name-part taxon-name-part-type="genus" reg="Arctostaphylos">A.</tp:taxon-name-part><tp:taxon-name-part taxon-name-part-type="species" reg="nipumu">nipumu</tp:taxon-name-part></tp:taxon-name></italic> lacks a burl, always has short hairs, and typically has lanceolate to ovate leaves (never truncate or lobed). In contrast, <italic><tp:taxon-name><tp:taxon-name-part taxon-name-part-type="genus" reg="Arctostaphylos">A.</tp:taxon-name-part><tp:taxon-name-part taxon-name-part-type="species" reg="rudis">rudis</tp:taxon-name-part></tp:taxon-name></italic> individuals from the Lompoc area (represented in our molecular data by the Burton Mesa population) tend to be more similar to each other as well as to <italic><tp:taxon-name><tp:taxon-name-part taxon-name-part-type="genus" reg="Arctostaphylos">A.</tp:taxon-name-part><tp:taxon-name-part taxon-name-part-type="species" reg="nipumu">nipumu</tp:taxon-name-part></tp:taxon-name></italic>. They are, nonetheless, easily distinguishable from <italic><tp:taxon-name><tp:taxon-name-part taxon-name-part-type="genus" reg="Arctostaphylos">A.</tp:taxon-name-part><tp:taxon-name-part taxon-name-part-type="species" reg="nipumu">nipumu</tp:taxon-name-part></tp:taxon-name></italic> because they have the pronounced bark difference and consistently have burls. The lack of a burl in <italic><tp:taxon-name><tp:taxon-name-part taxon-name-part-type="genus" reg="Arctostaphylos">Arctostaphylos</tp:taxon-name-part></tp:taxon-name></italic> from the Nipomo Mesa was independently observed by <xref ref-type="bibr" rid="B19">Keil and Hoover (2022)</xref> who noted in the Vascular Plants of San Luis Obispo County the inconsistency with Jepson’s description of <italic><tp:taxon-name><tp:taxon-name-part taxon-name-part-type="genus" reg="Arctostaphylos">A.</tp:taxon-name-part><tp:taxon-name-part taxon-name-part-type="species" reg="rudis">rudis</tp:taxon-name-part></tp:taxon-name></italic> and the plants on the Nipomo Mesa, writing: “repeated unsuccessful search has been made for the basal burl which is said in the original description to be present. Apparently the presence or absence of that structure is not a distinctive feature of this species.” (p. 448).</p><fig id="F6" position="float" orientation="portrait"><object-id xmlns:xlink="http://www.w3.org/1999/xlink" content-type="doi" xlink:type="simple">10.3897/phytokeys.251.139172.figure6</object-id><object-id xmlns:xlink="http://www.w3.org/1999/xlink" content-type="arpha" xlink:type="simple">E3D07D74-A094-5BD6-9B92-BC9753CE900A</object-id><label>Figure 6.</label><caption><p>Line drawing of <italic><tp:taxon-name><tp:taxon-name-part taxon-name-part-type="genus" reg="Arctostaphylos">Arctostaphylos</tp:taxon-name-part><tp:taxon-name-part taxon-name-part-type="species" reg="nipumu">nipumu</tp:taxon-name-part></tp:taxon-name></italic>. Top right (mature main trunk): bark shredding; base lacking burl. Top left (fruiting branch): twigs and petioles with moderately to very dense, short, nonglandular hairs; leaves generally lanceolate to ovate; fruit depressed. Bottom Left (nascent inflorescences): nascent inflorescences short/compressed; bracts overlapping, ± scale-like. Bottom center (flowering branch): inflorescences short, ± same length as nascent inflorescences; flowers urn-shaped.</p></caption><graphic xmlns:xlink="http://www.w3.org/1999/xlink" xlink:href="phytokeys-251-119_article-139172__-g006.jpg" position="float" orientation="portrait" xlink:type="simple" id="oo_1221512.jpg"><uri content-type="original_file" xlink:type="simple">https://binary.pensoft.net/fig/1221512</uri></graphic></fig><fig id="F7" position="float" orientation="portrait"><object-id xmlns:xlink="http://www.w3.org/1999/xlink" content-type="doi" xlink:type="simple">10.3897/phytokeys.251.139172.figure7</object-id><object-id xmlns:xlink="http://www.w3.org/1999/xlink" content-type="arpha" xlink:type="simple">7ED2D59D-5C14-5339-BE6D-DA0D7419B63B</object-id><label>Figure 7.</label><caption><p>Diagnostic photographs of <italic><tp:taxon-name><tp:taxon-name-part taxon-name-part-type="genus" reg="Arctostaphylos">Arctostaphylos</tp:taxon-name-part><tp:taxon-name-part taxon-name-part-type="species" reg="nipumu">nipumu</tp:taxon-name-part></tp:taxon-name></italic> (Nipomo Mesa, San Luis Obispo County, CA) and <italic><tp:taxon-name><tp:taxon-name-part taxon-name-part-type="genus" reg="Arctostaphylos">A.</tp:taxon-name-part><tp:taxon-name-part taxon-name-part-type="species" reg="rudis">rudis</tp:taxon-name-part></tp:taxon-name></italic> (Burton Mesa, Santa Barbara County, CA) <bold>A</bold><italic><tp:taxon-name><tp:taxon-name-part taxon-name-part-type="genus" reg="Arctostaphylos">A.</tp:taxon-name-part><tp:taxon-name-part taxon-name-part-type="species" reg="nipumu">nipumu</tp:taxon-name-part></tp:taxon-name></italic> in situ, maritime chaparral habitat <bold>B</bold> depressed fruit of <italic><tp:taxon-name><tp:taxon-name-part taxon-name-part-type="genus" reg="Arctostaphylos">A.</tp:taxon-name-part><tp:taxon-name-part taxon-name-part-type="species" reg="nipumu">nipumu</tp:taxon-name-part></tp:taxon-name></italic><bold>C</bold> nascent inflorescence, with leaf-like bracts proximally grading to scale-like bracts distally <bold>D</bold><italic><tp:taxon-name><tp:taxon-name-part taxon-name-part-type="genus" reg="Arctostaphylos">A.</tp:taxon-name-part><tp:taxon-name-part taxon-name-part-type="species" reg="nipumu">nipumu</tp:taxon-name-part></tp:taxon-name></italic>, lacking a burl at the base of the stem <bold>E</bold><italic><tp:taxon-name><tp:taxon-name-part taxon-name-part-type="genus" reg="Arctostaphylos">A.</tp:taxon-name-part><tp:taxon-name-part taxon-name-part-type="species" reg="rudis">rudis</tp:taxon-name-part></tp:taxon-name></italic> with a pronounced burl at the base of the stem <bold>F–H</bold> gray to reddish-gray, thinly shredding bark of <italic><tp:taxon-name><tp:taxon-name-part taxon-name-part-type="genus" reg="Arctostaphylos">A.</tp:taxon-name-part><tp:taxon-name-part taxon-name-part-type="species" reg="nipumu">nipumu</tp:taxon-name-part></tp:taxon-name></italic><bold>I–K</bold> pronouncedly red to reddish-gray, coarsely and variably shredding bark of <italic><tp:taxon-name><tp:taxon-name-part taxon-name-part-type="genus" reg="Arctostaphylos">A.</tp:taxon-name-part><tp:taxon-name-part taxon-name-part-type="species" reg="rudis">rudis</tp:taxon-name-part></tp:taxon-name></italic>.</p></caption><graphic xmlns:xlink="http://www.w3.org/1999/xlink" xlink:href="phytokeys-251-119_article-139172__-g007.jpg" position="float" orientation="portrait" xlink:type="simple" id="oo_1221513.jpg"><uri content-type="original_file" xlink:type="simple">https://binary.pensoft.net/fig/1221513</uri></graphic></fig><p>While the Point Sal population appears to be composed of recent first and second generation hybrid individuals, the Burton Mesa (Harris Grade south) population of <italic><tp:taxon-name><tp:taxon-name-part taxon-name-part-type="genus" reg="Arctostaphylos">A.</tp:taxon-name-part><tp:taxon-name-part taxon-name-part-type="species" reg="rudis">rudis</tp:taxon-name-part></tp:taxon-name></italic> has lower percentages of admixture (Fig. <xref ref-type="fig" rid="F3">3</xref>). Currently, we are further investigating the Point Sal and Burton Mesa populations. The questions we are considering include: what is the extent of hybridization among individuals, are these populations genetically stable and uniform, and is monophyly present in a large sample of individuals. For now, we recommend that these populations continue to be referred to under the name <italic><tp:taxon-name><tp:taxon-name-part taxon-name-part-type="genus" reg="Arctostaphylos">A.</tp:taxon-name-part><tp:taxon-name-part taxon-name-part-type="species" reg="rudis">rudis</tp:taxon-name-part></tp:taxon-name></italic> with the understanding that the name refers to hybrid individuals.</p></tp:treatment-sec><tp:treatment-sec sec-type="Conservation considerations" id="SECID0EGYAG"><title>Conservation considerations.</title><p><italic><tp:taxon-name><tp:taxon-name-part taxon-name-part-type="genus" reg="Arctostaphylos">Arctostaphylos</tp:taxon-name-part><tp:taxon-name-part taxon-name-part-type="species" reg="nipumu">nipumu</tp:taxon-name-part></tp:taxon-name></italic> is extremely limited and restricted to the Nipomo Mesa, and, consequently of great conservation concern, especially as the subpopulations are mostly surrounded by development. Based on our estimates from satellite images, the vast majority of wild lands on the Nipomo Mesa have been converted into dwellings and agricultural fields. Fig. <xref ref-type="fig" rid="F5">5</xref> shows the estimated land occupied by <italic><tp:taxon-name><tp:taxon-name-part taxon-name-part-type="genus" reg="Arctostaphylos">A.</tp:taxon-name-part><tp:taxon-name-part taxon-name-part-type="species" reg="nipumu">nipumu</tp:taxon-name-part></tp:taxon-name></italic> based on field surveys and satellite images. Thus, the range of <italic><tp:taxon-name><tp:taxon-name-part taxon-name-part-type="genus" reg="Arctostaphylos">A.</tp:taxon-name-part><tp:taxon-name-part taxon-name-part-type="species" reg="nipumu">nipumu</tp:taxon-name-part></tp:taxon-name></italic> consists of only 28.63 hectares distributed across 10 fragmented multi-individual occurrences, with a total population estimated to be 300–700 individuals. Similar land use change led to the near extinction of <italic><tp:taxon-name><tp:taxon-name-part taxon-name-part-type="genus" reg="Arctostaphylos">A.</tp:taxon-name-part><tp:taxon-name-part taxon-name-part-type="species" reg="franciscana">franciscana</tp:taxon-name-part></tp:taxon-name></italic>, which is now represented by a lone individual in the wild and clones of just a few genetic individuals (<xref ref-type="bibr" rid="B13">Gluesenkamp et al. 2010</xref>; <xref ref-type="bibr" rid="B39">Weiss et al. 2020</xref>). The genus <italic><tp:taxon-name><tp:taxon-name-part taxon-name-part-type="genus" reg="Arctostaphylos">Arctostaphylos</tp:taxon-name-part></tp:taxon-name></italic> reliably dates back to western Nevada in the Middle Miocene in a climate more similar to the California coast than present (<xref ref-type="bibr" rid="B10">Edwards 2004</xref>; <xref ref-type="bibr" rid="B22">Millar and Woolfenden 2016</xref>). Conserving the integrity of the genome of <italic><tp:taxon-name><tp:taxon-name-part taxon-name-part-type="genus" reg="Arctostaphylos">A.</tp:taxon-name-part><tp:taxon-name-part taxon-name-part-type="species" reg="nipumu">nipumu</tp:taxon-name-part></tp:taxon-name></italic> could facilitate future research testing the hypothesis that this species represents a case of paleoendemism that may provide insight into broader patterns of diversification in the genus.</p><p>We would like to emphasize that the characters used to separate <italic><tp:taxon-name><tp:taxon-name-part taxon-name-part-type="genus" reg="Arctostaphylos">A.</tp:taxon-name-part><tp:taxon-name-part taxon-name-part-type="species" reg="nipumu">nipumu</tp:taxon-name-part></tp:taxon-name></italic> from <italic><tp:taxon-name><tp:taxon-name-part taxon-name-part-type="genus" reg="Arctostaphylos">A.</tp:taxon-name-part><tp:taxon-name-part taxon-name-part-type="species" reg="rudis">rudis</tp:taxon-name-part></tp:taxon-name></italic> are readily apparent. We were able to immediately distinguish the ca. 53 relictual <italic><tp:taxon-name><tp:taxon-name-part taxon-name-part-type="genus" reg="Arctostaphylos">A.</tp:taxon-name-part><tp:taxon-name-part taxon-name-part-type="species" reg="nipumu">nipumu</tp:taxon-name-part></tp:taxon-name></italic> individuals from the ca. 168 <italic><tp:taxon-name><tp:taxon-name-part taxon-name-part-type="genus" reg="Arctostaphylos">A.</tp:taxon-name-part><tp:taxon-name-part taxon-name-part-type="species" reg="rudis">rudis</tp:taxon-name-part></tp:taxon-name></italic> individuals which we believe were planted as a mitigation measure to develop the Blacklake Golf Resort, as well as the restoration planting along Osage Street on the Nipomo Mesa. The ecological impact report in the Black Lake Specific Plan recommended that <italic><tp:taxon-name><tp:taxon-name-part taxon-name-part-type="genus" reg="Arctostaphylos">Arctostaphylos</tp:taxon-name-part><tp:taxon-name-part taxon-name-part-type="species" reg="rudis">rudis</tp:taxon-name-part></tp:taxon-name></italic> be planted in parts of the Blacklake Golf Resort with low vegetation cover, not used as turf (<xref ref-type="bibr" rid="B29">San Luis Obispo County 1982</xref>: IV-33). Based on their burls and smooth red young bark, we propose that the majority of plants at these sites were planted cultivars originally sourced from the Burton Mesa or Point Sal; however, the origin of the nursery stock used for restoration at this site remains uncertain. Even when sound ecological considerations are implemented, mitigation and revegetation efforts such as these have often historically neglected to consider potential genetic impacts on native plants and population structure through processes such as genetic swamping, demographic swamping and outbreeding depression, among others (<xref ref-type="bibr" rid="B16">Hufford and Mazer 2003</xref>, <xref ref-type="bibr" rid="B26">Prentis et al. 2007</xref>, <xref ref-type="bibr" rid="B4">Byrne et al. 2011</xref>). The integrity of the genome of <italic><tp:taxon-name><tp:taxon-name-part taxon-name-part-type="genus" reg="Arctostaphylos">A.</tp:taxon-name-part><tp:taxon-name-part taxon-name-part-type="species" reg="nipumu">nipumu</tp:taxon-name-part></tp:taxon-name></italic> appears to depend on its isolation from other <italic><tp:taxon-name><tp:taxon-name-part taxon-name-part-type="genus" reg="Arctostaphylos">Arctostaphylos</tp:taxon-name-part></tp:taxon-name></italic> species, and these introduced plants have the potential to hybridize with <italic><tp:taxon-name><tp:taxon-name-part taxon-name-part-type="genus" reg="Arctostaphylos">A.</tp:taxon-name-part><tp:taxon-name-part taxon-name-part-type="species" reg="nipumu">nipumu</tp:taxon-name-part></tp:taxon-name></italic>. Because of their potential to hybridize, allopatry is hypothesized as an important factor maintaining the separation of <italic><tp:taxon-name><tp:taxon-name-part taxon-name-part-type="genus" reg="Arctostaphylos">Arctostaphylos</tp:taxon-name-part></tp:taxon-name></italic> species within the same clade (<xref ref-type="bibr" rid="B24">Parker et al. 2020</xref>). This stresses the importance of utilizing plants with local genotypes for propagation in restoration and mitigation projects (<xref ref-type="bibr" rid="B21">Maschinski and Albrecht 2017</xref>). Below is a key of <italic><tp:taxon-name><tp:taxon-name-part taxon-name-part-type="genus" reg="Arctostaphylos">Arctostaphylos</tp:taxon-name-part></tp:taxon-name></italic> species from San Luis Obispo and Santa Barbara Counties to aid in the identification of <italic><tp:taxon-name><tp:taxon-name-part taxon-name-part-type="genus" reg="Arctostaphylos">A.</tp:taxon-name-part><tp:taxon-name-part taxon-name-part-type="species" reg="nipumu">nipumu</tp:taxon-name-part></tp:taxon-name></italic>.</p></tp:treatment-sec><tp:treatment-sec><!--Section generated to contain objects referenced in tp:taxon-treatment.--><supplementary-material xmlns:xlink="http://www.w3.org/1999/xlink" id="S1" position="float" orientation="portrait" xlink:type="simple"><object-id content-type="doi" xlink:type="simple">10.3897/phytokeys.251.139172.suppl1</object-id><object-id content-type="arpha" xlink:type="simple">A851AD4D-3B28-56D2-AC8A-6F23FC6C70B8</object-id><label>Supplementary material 1</label><caption><p>Samples/collections used in study</p></caption><statement content-type="dataType"><label>Data type</label><p>xlsx</p></statement><statement content-type="notes"><label>Explanation note</label><p>Specimens are identified in the first column by the collector’s last name followed by collector’s number. The individual code in column 2 refers to the one to two letter, single number code used to refer to samples in figures and/or the main text. The taxon column gives our determination of the specimen/sample’s taxonomic identity (<italic><tp:taxon-name><tp:taxon-name-part taxon-name-part-type="genus" reg="Arctostaphylos">A.</tp:taxon-name-part></tp:taxon-name></italic> = <italic><tp:taxon-name><tp:taxon-name-part taxon-name-part-type="genus" reg="Arctostaphylos">Arctostaphylos</tp:taxon-name-part></tp:taxon-name></italic>; ssp.= subspecies). The date column refers to the date the specimen/sample was collected. The Latitude and Longitude columns are the GPS coordinates of where specimen/sample was obtained in decimal degrees. The Herbaria column gives the herbaria codes of where specimens (and if collected their duplicates) are housed. The type column indicates whether the specimen is a type (No = not a type, Holo = Holotype, Iso = Isotype, Para = Paratype). The CCH2 links columns gives a link to additional information about and an image of the specimen stored on the CCH2 data portal; specimens Abbo 147–156 are not available on CCH2 at the time of the manuscript’s submission but will be added to the portal soon.</p></statement><media xlink:href="phytokeys-251-119_article-139172__-s001.xlsx" mimetype="application" mime-subtype="vnd.openxmlformats-officedocument.spreadsheetml.sheet" position="float" orientation="portrait" xlink:type="simple" id="oo_1221514.xlsx"><uri content-type="original_file" xlink:type="simple">https://binary.pensoft.net/file/1221514</uri></media><permissions><license xlink:type="simple"><license-p>This dataset is made available under the Open Database License (http://opendatacommons.org/licenses/odbl/1.0/). The Open Database License (ODbL) is a license agreement intended to allow users to freely share, modify, and use this Dataset while maintaining this same freedom for others, provided that the original source and author(s) are credited.</license-p></license></permissions><attrib specific-use="authors">Tito Abbo, Morgan A. Stickrod, Alexander Krohn, V. Thomas Parker, Michael C. Vasey, William Waycott, Amy Litt</attrib></supplementary-material><fig id="F1" position="float" orientation="portrait"><object-id xmlns:xlink="http://www.w3.org/1999/xlink" content-type="doi" xlink:type="simple">10.3897/phytokeys.251.139172.figure1</object-id><object-id xmlns:xlink="http://www.w3.org/1999/xlink" content-type="arpha" xlink:type="simple">A20B7257-5861-550A-AF02-D08A59F67024</object-id><label>Figure 1.</label><caption><p>Distribution and sampling map generated in QGIS version 3.224. The background map of the central California coastline is from OpenStreetMap using the EPSG:3857 - WGS 84 / Pseudo-Mercator projection. The distributions of <italic><tp:taxon-name><tp:taxon-name-part taxon-name-part-type="genus" reg="Arctostaphylos">Arctostaphylos</tp:taxon-name-part><tp:taxon-name-part taxon-name-part-type="species" reg="purissima">purissima</tp:taxon-name-part></tp:taxon-name></italic> (orange polygon), <italic><tp:taxon-name><tp:taxon-name-part taxon-name-part-type="genus" reg="Arctostaphylos">A.</tp:taxon-name-part><tp:taxon-name-part taxon-name-part-type="species" reg="crustacea">crustacea</tp:taxon-name-part></tp:taxon-name></italic> (purple polygon), and <italic><tp:taxon-name><tp:taxon-name-part taxon-name-part-type="genus" reg="Arctostaphylos">A.</tp:taxon-name-part><tp:taxon-name-part taxon-name-part-type="species" reg="rudis">rudis</tp:taxon-name-part></tp:taxon-name></italic> (green polygon) were inferred using collection data from the Consortium of California Herbaria (<xref ref-type="bibr" rid="B6">CCH2 Portal 2024</xref>). The locations where we obtained samples for this study are marked with solid triangles, and site names, taxa sampled, and number of samples obtained for each site are annotated on the figure. The inset shows a closer view of the Nipomo Mesa and northern Santa Barbara County, and the key waterways of the Arroyo Grande Creek, and the Santa Maria River are highlighted in blue. Note that the northern green polygon was formerly considered a northern extension of <italic><tp:taxon-name><tp:taxon-name-part taxon-name-part-type="genus" reg="Arctostaphylos">A.</tp:taxon-name-part><tp:taxon-name-part taxon-name-part-type="species" reg="rudis">rudis</tp:taxon-name-part></tp:taxon-name></italic> but herein is described as the new species <italic><tp:taxon-name><tp:taxon-name-part taxon-name-part-type="genus" reg="Arctostaphylos">A.</tp:taxon-name-part><tp:taxon-name-part taxon-name-part-type="species" reg="nipumu">nipumu</tp:taxon-name-part></tp:taxon-name></italic>.</p></caption><graphic xmlns:xlink="http://www.w3.org/1999/xlink" xlink:href="phytokeys-251-119_article-139172__-g001.jpg" position="float" orientation="portrait" xlink:type="simple" id="oo_1221507.jpg"><uri content-type="original_file" xlink:type="simple">https://binary.pensoft.net/fig/1221507</uri></graphic></fig><fig id="F3" position="float" orientation="portrait"><object-id xmlns:xlink="http://www.w3.org/1999/xlink" content-type="doi" xlink:type="simple">10.3897/phytokeys.251.139172.figure3</object-id><object-id xmlns:xlink="http://www.w3.org/1999/xlink" content-type="arpha" xlink:type="simple">63CCC4B8-6DB8-5685-912E-053BEF0379A1</object-id><label>Figure 3.</label><caption><p>Structure plot/stacked bar graph of the K = 2 using uncorrelated <abbrev xmlns:xlink="http://www.w3.org/1999/xlink" xlink:title="single nucleotide polymorphisms" id="ABBRID0EYWAE" xlink:type="simple">SNPs</abbrev> from ddRADseq data. Structure was run using STRUCTURE_THREADER version 1.3.10 for 50,000 MCMC generations with the first 10,000 discarded as burn-in. The figure was generated using LibreOffice Calc version 7.3.7.2 and edited in Inkscape version 1.1.2. Each individual sample is represented by a unique 1-2 letter and single number code given at the bottom of the x axis. Above the code, we indicated the individual’s source population, or its taxonomic identity for control/nonfocal populations of <italic><tp:taxon-name><tp:taxon-name-part taxon-name-part-type="genus" reg="Arctostaphylos">Arctostaphylos</tp:taxon-name-part><tp:taxon-name-part taxon-name-part-type="species" reg="purissima">purissima</tp:taxon-name-part></tp:taxon-name></italic>, and <italic><tp:taxon-name><tp:taxon-name-part taxon-name-part-type="genus" reg="Arctostaphylos">A.</tp:taxon-name-part><tp:taxon-name-part taxon-name-part-type="species" reg="crustacea">crustacea</tp:taxon-name-part></tp:taxon-name></italic> (see Suppl. material <xref ref-type="supplementary-material" rid="S1">1</xref> for more information about samples). The y axis indicates the genotype percentage of the two ancestral groups (colored as green and orange) inferred for each sample.</p></caption><graphic xmlns:xlink="http://www.w3.org/1999/xlink" xlink:href="phytokeys-251-119_article-139172__-g003.jpg" position="float" orientation="portrait" xlink:type="simple" id="oo_1221509.jpg"><uri content-type="original_file" xlink:type="simple">https://binary.pensoft.net/fig/1221509</uri></graphic></fig><fig id="F5" position="float" orientation="portrait"><object-id xmlns:xlink="http://www.w3.org/1999/xlink" content-type="doi" xlink:type="simple">10.3897/phytokeys.251.139172.figure5</object-id><object-id xmlns:xlink="http://www.w3.org/1999/xlink" content-type="arpha" xlink:type="simple">5D1CC8DC-79CB-5BAB-82F0-EBE5588566A7</object-id><label>Figure 5.</label><caption><p>Known occurrences and distribution of <italic><tp:taxon-name><tp:taxon-name-part taxon-name-part-type="genus" reg="Arctostaphylos">Arctostaphylos</tp:taxon-name-part><tp:taxon-name-part taxon-name-part-type="species" reg="nipumu">nipumu</tp:taxon-name-part></tp:taxon-name></italic>. Nipomo Mesa, San Luis Obispo County, California. Map figure was produced using ArcGIS Pro 3.3.2 (Esri Inc 2024). Coordinate data for individual occurrences of <italic><tp:taxon-name><tp:taxon-name-part taxon-name-part-type="genus" reg="Arctostaphylos">A.</tp:taxon-name-part><tp:taxon-name-part taxon-name-part-type="species" reg="nipumu">nipumu</tp:taxon-name-part></tp:taxon-name></italic> were converted to point data shapefiles and mapped using the NAD 1983 (2011) StatePlane California V FIPS 0405 (US Feet) coordinate system.</p></caption><graphic xmlns:xlink="http://www.w3.org/1999/xlink" xlink:href="phytokeys-251-119_article-139172__-g005.jpg" position="float" orientation="portrait" xlink:type="simple" id="oo_1221511.jpg"><uri content-type="original_file" xlink:type="simple">https://binary.pensoft.net/fig/1221511</uri></graphic></fig></tp:treatment-sec><ref-list><ref id="B6"><mixed-citation xmlns:xlink="http://www.w3.org/1999/xlink" xlink:type="simple">CCH2 Portal (<year>2024</year>) CCH2 Portal. <ext-link xlink:href="https://www.cch2.org/portal/index.php" ext-link-type="uri" xlink:type="simple">https://www.cch2.org/portal/index.php</ext-link> [accessed 25.08.2024]</mixed-citation></ref><ref id="B19"><mixed-citation xmlns:xlink="http://www.w3.org/1999/xlink" xlink:type="simple"><person-group><name name-style="western"><surname>Keil</surname><given-names>J</given-names></name><name name-style="western"><surname>Hoover</surname><given-names>RF</given-names></name></person-group> (<year>2022</year>) Vascular Plants of San Luis Obispo County, California (2<sup>nd</sup> edn.). Pacific Street Publishing.</mixed-citation></ref><ref id="B13"><mixed-citation xmlns:xlink="http://www.w3.org/1999/xlink" xlink:type="simple"><person-group><name name-style="western"><surname>Gluesenkamp</surname><given-names>D</given-names></name><name name-style="western"><surname>Chassé</surname><given-names>M</given-names></name><name name-style="western"><surname>Frey</surname><given-names>M</given-names></name><name name-style="western"><surname>Parker</surname><given-names>VT</given-names></name><name name-style="western"><surname>Vasey</surname><given-names>MC</given-names></name><name name-style="western"><surname>Young</surname><given-names>B</given-names></name></person-group> (<year>2010</year>) Back from the brink: A second chance at discovery and conservation of the Franciscan Manzanita. <tp:taxon-name><tp:taxon-name-part taxon-name-part-type="genus">Fremontia</tp:taxon-name-part></tp:taxon-name> 37–38: 3–17. <ext-link xlink:href="https://www.cnps.org/wp-content/uploads/2018/03/Fremontia_V37.4_38.1.pdf#page=5" ext-link-type="uri" xlink:type="simple">https://www.cnps.org/wp-content/uploads/2018/03/Fremontia_V37.4_38.1.pdf#page=5</ext-link></mixed-citation></ref><ref id="B39"><mixed-citation xmlns:xlink="http://www.w3.org/1999/xlink" xlink:type="simple"><person-group><name name-style="western"><surname>Weiss</surname><given-names>SB</given-names></name><name name-style="western"><surname>Stringer</surname><given-names>L</given-names></name><name name-style="western"><surname>Chassé</surname><given-names>M</given-names></name></person-group> (<year>2020</year>) <article-title>Restoring Imperiled Plant Populations.</article-title><source><tp:taxon-name><tp:taxon-name-part taxon-name-part-type="genus">Fremontia</tp:taxon-name-part></tp:taxon-name></source><volume>48</volume>(<issue>1</issue>): <fpage>4</fpage>–<lpage>13</lpage>. <ext-link xlink:href="https://cnps.org/wp-content/uploads/2020/12/Fremontia-V48N1-Restoration-for-web.pdf" ext-link-type="uri" xlink:type="simple">https://cnps.org/wp-content/uploads/2020/12/Fremontia-V48N1-Restoration-for-web.pdf</ext-link></mixed-citation></ref><ref id="B10"><mixed-citation xmlns:xlink="http://www.w3.org/1999/xlink" xlink:type="simple"><person-group><name name-style="western"><surname>Edwards</surname><given-names>SW</given-names></name></person-group> (<year>2004</year>) <article-title>Paleobotany of California.</article-title><source>The Four Seasons</source><volume>12</volume>(<issue>2</issue>): <fpage>1</fpage>–<lpage>75</lpage>.</mixed-citation></ref><ref id="B22"><mixed-citation xmlns:xlink="http://www.w3.org/1999/xlink" xlink:type="simple"><person-group><name name-style="western"><surname>Millar</surname><given-names>CI</given-names></name><name name-style="western"><surname>Woolfenden</surname><given-names>WB</given-names></name></person-group> (<year>2016</year>) <article-title>Ecosystems past, vegetation prehistory.</article-title> In: <person-group><name name-style="western"><surname>Mooney</surname><given-names>HA</given-names></name><name name-style="western"><surname>Zavaleta</surname><given-names>E</given-names></name></person-group> (<role>Eds</role>) <issue-title>Ecosystems of California.</issue-title><source>University of California press, Oakland</source>, <fpage>131</fpage>–<lpage>154</lpage>.</mixed-citation></ref><ref id="B29"><mixed-citation xmlns:xlink="http://www.w3.org/1999/xlink" xlink:type="simple">San Luis Obispo County (<year>1982</year>) Final environmental impact report: Black Lake specific plan. Envicom Corporation, Calabasas, CA, 81–220.</mixed-citation></ref><ref id="B16"><mixed-citation xmlns:xlink="http://www.w3.org/1999/xlink" xlink:type="simple"><person-group><name name-style="western"><surname>Hufford</surname><given-names>KM</given-names></name><name name-style="western"><surname>Mazer</surname><given-names>SJ</given-names></name></person-group> (<year>2003</year>) <article-title>Plant ecotypes: Genetic differentiation in the age of ecological restoration.</article-title><source>Trends in Ecology &amp; Evolution</source><volume>18</volume>(<issue>3</issue>): <fpage>147</fpage>–<lpage>155</lpage>. <ext-link xlink:href="10.1016/S0169-5347(03)00002-8" ext-link-type="doi" xlink:type="simple">https://doi.org/10.1016/S0169-5347(03)00002-8</ext-link></mixed-citation></ref><ref id="B26"><mixed-citation xmlns:xlink="http://www.w3.org/1999/xlink" xlink:type="simple"><person-group><name name-style="western"><surname>Prentis</surname><given-names>PJ</given-names></name><name name-style="western"><surname>White</surname><given-names>EM</given-names></name><name name-style="western"><surname>Radford</surname><given-names>IJ</given-names></name><name name-style="western"><surname>Lowe</surname><given-names>AJ</given-names></name><name name-style="western"><surname>Clarke</surname><given-names>AR</given-names></name></person-group> (<year>2007</year>) Can hybridization cause local extinction: A case for demographic swamping of the Australian native <italic><tp:taxon-name><tp:taxon-name-part taxon-name-part-type="genus">Senecio</tp:taxon-name-part><tp:taxon-name-part taxon-name-part-type="species">pinnatifolius</tp:taxon-name-part></tp:taxon-name></italic> by the invasive <italic><tp:taxon-name><tp:taxon-name-part taxon-name-part-type="genus">Senecio</tp:taxon-name-part><tp:taxon-name-part taxon-name-part-type="species">madagascariensis</tp:taxon-name-part></tp:taxon-name></italic>? The New Phytologist 176(4): 902–912. <ext-link xlink:href="10.1111/j.1469-8137.2007.02217.x" ext-link-type="doi" xlink:type="simple">https://doi.org/10.1111/j.1469-8137.2007.02217.x</ext-link></mixed-citation></ref><ref id="B4"><mixed-citation xmlns:xlink="http://www.w3.org/1999/xlink" xlink:type="simple"><person-group><name name-style="western"><surname>Byrne</surname><given-names>M</given-names></name><name name-style="western"><surname>Stone</surname><given-names>L</given-names></name><name name-style="western"><surname>Millar</surname><given-names>MA</given-names></name></person-group> (<year>2011</year>) <article-title>Assessing genetic risk in revegetation.</article-title><source>Journal of Applied Ecology</source><volume>48</volume>(<issue>6</issue>): <fpage>1365</fpage>–<lpage>1373</lpage>. <ext-link xlink:href="10.1111/j.1365-2664.2011.02045.x" ext-link-type="doi" xlink:type="simple">https://doi.org/10.1111/j.1365-2664.2011.02045.x</ext-link></mixed-citation></ref><ref id="B24"><mixed-citation xmlns:xlink="http://www.w3.org/1999/xlink" xlink:type="simple"><person-group><name name-style="western"><surname>Parker</surname><given-names>VT</given-names></name><name name-style="western"><surname>Rodriguez</surname><given-names>C</given-names></name><name name-style="western"><surname>Wechsler</surname><given-names>G</given-names></name><name name-style="western"><surname>Vasey</surname><given-names>MC</given-names></name></person-group> (<year>2020</year>) <article-title>Allopatry, hybridization, and reproductive isolation in <italic><tp:taxon-name><tp:taxon-name-part taxon-name-part-type="genus">Arctostaphylos</tp:taxon-name-part></tp:taxon-name></italic> (<tp:taxon-name><tp:taxon-name-part taxon-name-part-type="family">Ericaceae</tp:taxon-name-part></tp:taxon-name>).</article-title><source>American Journal of Botany</source><volume>107</volume>(<issue>12</issue>): <fpage>1798</fpage>–<lpage>1814</lpage>. <ext-link xlink:href="10.1002/ajb2.1576" ext-link-type="doi" xlink:type="simple">https://doi.org/10.1002/ajb2.1576</ext-link></mixed-citation></ref><ref id="B21"><mixed-citation xmlns:xlink="http://www.w3.org/1999/xlink" xlink:type="simple"><person-group><name name-style="western"><surname>Maschinski</surname><given-names>J</given-names></name><name name-style="western"><surname>Albrecht</surname><given-names>MA</given-names></name></person-group> (<year>2017</year>) <article-title>Center for Plant Conservation’s Best Practice Guidelines for the reintroduction of rare plants.</article-title><source>Plant Diversity</source><volume>39</volume>(<issue>6</issue>): <fpage>390</fpage>–<lpage>395</lpage>. <ext-link xlink:href="10.1016/j.pld.2017.09.006" ext-link-type="doi" xlink:type="simple">https://doi.org/10.1016/j.pld.2017.09.006</ext-link></mixed-citation></ref></ref-list></tp:taxon-treatment>
