# Supplementary material for: ﻿Investigating a hybrid mixed population leads to recognizing a new species of Arctostaphylos (Ericaceae)
Source: PhytoKeys. 2025 Jan 16;251:119–42. doi: 10.3897/phytokeys.251.139172 (PMC11758095; doi:10.3897/phytokeys.251.139172)
Supplement: Supplementary material 1 — Samples/collections used in study [file phytokeys-251-119_article-139172__-s001.xlsx]

## Sheet: Sheet1
Collection number	Individual code used in manuscript	Taxon	Collection date	Latitude	Longitude	Herbaria	Type?	CCH2 links
Huang 718-10	I7	A. purissima ssp. purissima	2020-07-10	34.6996	-120.443	UCR	No	https://www.cch2.org/portal/collections/individual/index.php?occid=5527040
Huang 718-11	I8	A. purissima ssp. purissima	2020-07-10	34.6999	-120.443	UCR	No	https://www.cch2.org/portal/collections/individual/index.php?occid=5527041
Huang 718-13	J1	A. purissima ssp. purissima	2020-07-10	34.7002	-120.443	UCR	No	https://www.cch2.org/portal/collections/individual/index.php?occid=5527043
Huang 718-14	J2	A. purissima ssp. purissima	2020-07-10	34.7005	-120.443	UCR	No	https://www.cch2.org/portal/collections/individual/index.php?occid=5527044
Huang 718-15	J3	A. rudis	2020-07-10	34.6995	-120.443	UCR	No	https://www.cch2.org/portal/collections/individual/index.php?occid=5309572
Huang 718-17	J5	A. rudis	2020-07-10	34.7002	-120.443	UCR	No	https://www.cch2.org/portal/collections/individual/index.php?occid=5309574
Huang 718-18	J6	A. rudis	2020-07-10	34.7005	-120.443	UCR	No	https://www.cch2.org/portal/collections/individual/index.php?occid=5309575
Huang 718-27	K6	A. crustacea ssp. eastwoodiana	2020-07-11	34.7323	-120.453	UCR	No	https://www.cch2.org/portal/collections/individual/index.php?occid=4664604
Huang 718-28	K7	A. crustacea ssp. eastwoodiana	2020-07-11	34.7324	-120.453	UCR	No	https://www.cch2.org/portal/collections/individual/index.php?occid=4664605
Huang 718-30	K9	A. crustacea ssp. eastwoodiana	2020-07-11	34.7333	-120.451	UCR	No	https://www.cch2.org/portal/collections/individual/index.php?occid=4784049
Morrison 206	AK8	A. crustacea ssp. crustacea	2020-02-10	37.4022	-122.234	UCR	No	https://cch2.org/portal/collections/individual/index.php?occid=5657272
Morrison 209	AL2	A. crustacea ssp. crustacea	2020-02-10	37.4025	-122.234	UCR	No	https://cch2.org/portal/collections/individual/index.php?occid=5657266
Morrison 232	AN7	A. crustacea ssp. crustacea	2020-02-12	37.5734	-122.48	UCR	No	https://cch2.org/portal/collections/individual/index.php?occid=5580536
Stickrod 116	CX7	A. crustacea ssp. crustacea	2023-12-28	35.3017	-120.832	UCR, SFSU	No	https://cch2.org/portal/collections/individual/index.php?occid=5998306
Stickrod 119	CY1	A. crustacea ssp. rosei	2023-12-28	35.3017	-120.832	UCR	No	https://cch2.org/portal/collections/individual/index.php?occid=5998309
Stickrod 121	CY3	A. crustacea ssp. rosei	2023-12-28	35.3018	-120.832	UCR	No	https://cch2.org/portal/collections/individual/index.php?occid=5998311
Stickrod 126	CY8	A. nipumu	2023-12-28	35.0323	-120.501	UCR, SFSU	Para	https://cch2.org/portal/collections/individual/index.php?occid=5998316
Stickrod 127	CY9	A. nipumu	2023-12-28	35.0323	-120.501	UCR, SFSU	No	https://cch2.org/portal/collections/individual/index.php?occid=5998317
Stickrod 128	CZ1	A. nipumu	2023-12-28	35.0323	-120.501	UCR, SFSU	Para	https://cch2.org/portal/collections/individual/index.php?occid=5998318
Stickrod 129	CZ2	A. nipumu	2023-12-28	35.0325	-120.501	UCR	No	https://cch2.org/portal/collections/individual/index.php?occid=5998319
Stickrod 130	CZ3	A. nipumu	2023-12-28	35.0326	-120.501	UCR, SFSU	Para	https://cch2.org/portal/collections/individual/index.php?occid=5998320
Stickrod 131	CZ4	A. nipumu	2023-12-28	35.0325	-120.501	UCR, SFSU	Para	https://cch2.org/portal/collections/individual/index.php?occid=5998321
Stickrod 132	CZ5	A. nipumu	2023-12-28	35.0328	-120.501	UCR	No	https://cch2.org/portal/collections/individual/index.php?occid=5998322
Stickrod 133	CZ6	A. nipumu	2023-12-28	35.0329	-120.501	UCR	No	https://cch2.org/portal/collections/individual/index.php?occid=5998323
Stickrod 134	CZ7	A. nipumu	2023-12-28	35.033	-120.5	UCR, SFSU	Para	https://cch2.org/portal/collections/individual/index.php?occid=5998324
Stickrod 135	CZ8	A. nipumu	2023-12-28	35.0325	-120.5	UCR, SFSU	Holo/Iso	https://cch2.org/portal/collections/individual/index.php?occid=5998325
Stickrod 136	CZ9	A. purissima ssp. purissima	2023-12-28	34.8415	-120.338	UCR	No	https://cch2.org/portal/collections/individual/index.php?occid=5998326
Stickrod 137	DA1	A. purissima ssp. purissima	2023-12-28	34.8415	-120.338	UCR	No	https://cch2.org/portal/collections/individual/index.php?occid=5998327
Stickrod 138	DA2	A. purissima ssp. purissima	2023-12-28	34.8416	-120.338	UCR	No	https://cch2.org/portal/collections/individual/index.php?occid=5998328
Stickrod 139	DA3	A. purissima ssp. purissima	2023-12-28	34.8416	-120.338	UCR	No	https://cch2.org/portal/collections/individual/index.php?occid=5998329
Stickrod 140	DA4	A. purissima ssp. purissima	2023-12-28	34.8416	-120.338	UCR	No	https://cch2.org/portal/collections/individual/index.php?occid=5998330
Stickrod 141	DA5	A. purissima ssp. purissima	2023-12-28	34.8416	-120.338	UCR	No	https://cch2.org/portal/collections/individual/index.php?occid=5998331
Stickrod 143	DA7	A. purissima ssp. purissima	2023-12-28	34.8422	-120.338	UCR	No	https://cch2.org/portal/collections/individual/index.php?occid=5998333
Stickrod 144	DA8	A. purissima ssp. purissima	2023-12-28	34.8423	-120.338	UCR, SFSU	No	https://cch2.org/portal/collections/individual/index.php?occid=5998334
Stickrod 146	DB1	A. rudis	2023-12-29	34.9121	-120.631	UCR, SFSU	No	https://cch2.org/portal/collections/individual/index.php?occid=5998336
Stickrod 147	DB2	A. purissima ssp. purissima	2023-12-29	34.912	-120.632	UCR	No	https://cch2.org/portal/collections/individual/index.php?occid=5998337
Stickrod 148	DB3	A. rudis	2023-12-29	34.9119	-120.632	UCR, SFSU	No	https://cch2.org/portal/collections/individual/index.php?occid=5998338
Stickrod 149	DB4	A. purissima ssp. purissima	2023-12-29	34.9119	-120.632	UCR	No	https://cch2.org/portal/collections/individual/index.php?occid=5998339
Stickrod 150	DB5	A. rudis	2023-12-29	34.9121	-120.631	UCR, SFSU	No	https://cch2.org/portal/collections/individual/index.php?occid=5998340
Stickrod 151	DB6	A. crustacea ssp. crustacea	2023-12-29	34.9127	-120.63	UCR	No	https://cch2.org/portal/collections/individual/index.php?occid=5998341
Stickrod 152	DB7	A. rudis	2023-12-29	34.9126	-120.63	UCR	No	https://cch2.org/portal/collections/individual/index.php?occid=5998342
Stickrod 153	DB8	A. purissima ssp. purissima	2023-12-29	34.9126	-120.63	UCR	No	https://cch2.org/portal/collections/individual/index.php?occid=5998343
Stickrod 154	DB9	A. purissima ssp. purissima	2023-12-29	34.9126	-120.629	UCR	No	https://cch2.org/portal/collections/individual/index.php?occid=5998344
Stickrod 155	DC1	A. rudis	2023-12-29	34.9132	-120.629	UCR	No	https://cch2.org/portal/collections/individual/index.php?occid=5998345
Stickrod 156	DC2	A. crustacea ssp. crustacea	2023-12-29	34.9129	-120.629	UCR	No	https://cch2.org/portal/collections/individual/index.php?occid=5998346
Stickrod 157	DC3	A. purissima ssp. purissima	2023-12-29	34.9129	-120.629	UCR	No	https://cch2.org/portal/collections/individual/index.php?occid=5998347
Stickrod 158	DC4	A. purissima ssp. purissima	2023-12-29	34.9129	-120.629	UCR	No	https://cch2.org/portal/collections/individual/index.php?occid=5998348
Stickrod 159	DC5	A. rudis	2023-12-29	34.9129	-120.629	UCR	No	https://cch2.org/portal/collections/individual/index.php?occid=5998349
Stickrod 160	DC6	A. rudis	2023-12-29	34.9128	-120.629	UCR, SFSU	No	https://cch2.org/portal/collections/individual/index.php?occid=5998350
Stickrod 161	DC7	A. purissima ssp. purissima	2023-12-29	34.9101	-120.629	UCR	No	https://cch2.org/portal/collections/individual/index.php?occid=5998351
Stickrod 162	DC8	A. purissima ssp. purissima	2023-12-29	34.9101	-120.629	UCR	No	https://cch2.org/portal/collections/individual/index.php?occid=5998352
Stickrod 163	DC9	A. rudis	2023-12-29	34.9101	-120.629	UCR, SFSU	No	https://cch2.org/portal/collections/individual/index.php?occid=5998353
Stickrod 164	DD1	A. crustacea ssp. crustacea	2023-12-29	34.9099	-120.628	UCR, SFSU	No	https://cch2.org/portal/collections/individual/index.php?occid=5998354
Stickrod 165	DD2	A. rudis	2023-12-29	34.9092	-120.628	UCR	No	https://cch2.org/portal/collections/individual/index.php?occid=5998355
Abbo 147	NA	A. nipumu	2024-07-24	35.033	-120.5	UCR, CAS, MO, NY, OBI	Para	TBD
Abbo 148	NA	A. nipumu	2024-07-24	35.0329	-120.5	UCR, DAV, UCSB	Para	TBD
Abbo 149	NA	A. nipumu	2024-07-24	35.0516	-120.525	UCR, IRVC, SBBG, SD	Para	TBD
Abbo 150	NA	A. nipumu	2024-07-24	35.0536	-120.54	UCR	Para	TBD
Abbo 151	NA	A. rudis	2024-07-24	35.0537	-120.54	UCR, SFSU	No	TBD
Abbo 152	NA	A. rudis	2024-07-24	35.0565	-120.549	UCR	No	TBD
Abbo 153	NA	A. nipumu	2024-07-24	35.0727	-120.53	UCR, OBI, RSA	Para	TBD
Abbo 154	NA	A. nipumu	2024-07-24	35.065	-120.516	UCR, UCSB	Para	TBD
Abbo 155	NA	A. rudis	2024-07-25	34.7024	-120.444	UCR, SFSU	No	TBD
Abbo 156	NA	A. rudis	2024-07-25	34.6985	-120.442	UCR, MO, NY, SFSU	No	TBD
